# Supplementary material for: ROCK1/2 signaling contributes to corticosteroid-refractory acute graft-versus-host disease
Source: Nat Commun. 2024 Jan 10;15:446. doi: 10.1038/s41467-024-44703-7 (PMC10781952; doi:10.1038/s41467-024-44703-7)
Supplement: Supplementary file 3 — Source Data file [file 41467_2024_44703_MOESM3_ESM.xlsx]

## Sheet: Fig 1b
Figure 1b
CD3+ of all cells				CD14+ of all cells [%]						MPO+ cells of all cells [%]
	responsive GvHD (n=7)	SR-GvHD (n=12)			responsive GvHD (n=7)	SR-GvHD (n=12)					responsive GvHD (n=10)	SR-GvHD (n=9)
	8.23289	5.51659			7.56715	13.2384					0.308896	0.824319
	5.93719	19.7883			1.18446	11.2343					0.454521	0.711804
	2.33994	3.48			11.664	2.4126					0.408974	0.430056
	9.45423	6.5041			4.04939	2.33007					0.481035	0.414682
	3.48118	4.89543			7.16263	5.33581					0.420569	0.466863
	2.6173	8.60493			11.8213	24.9509					0.337761	0.479674
	8.35224	24.6269			5.67261	11.6858					0.38748	0.354051
		10.5443				16.7858					0.44879	0.459794
		3.02991				3.13991					0.389826	0.628547
		24.5695				10.9245					0.327694
		10.5025				24.91
		18.0626				3.04955
in percent				in percent						in percent
unpaired t-test - p-value: 0.08				unpaired t-test - p-value: 0.2						unpaired t-test - p-value: 0.02

## Sheet: Fig 1e
Figure 1e
Neutrophils [x103/ml]
	responsive GvHD (n=10)	SR-GvHD (n=9)
	4.32593	2.53964
	4.65474	2.91984
	7.29634	6.25473
	3.18709	7.64235
	4.86927	5.15538
	4.92156	10.6517
	5.07609	5.53353
	9.31781	16.9538
	6.93861	1.67969
	4.14011
unpaired t-test - p-value: 0.7

## Sheet: Fig 1f
Figure 1f
Neutrophils of CD45+ cells [%]
	responsive GvHD (n=10)	SR-GvHD (n=9)
	82.556	90.0583
	95.974	80.882
	79.308	93.774
	79.084	94.35
	93.46	89.348
	79.38	93.354
	78.214	93.63
	88.07	90.662
	87.388	90.306
	83.302
in percent
unpaired t-test - p-value: 0.03

## Sheet: Fig 1g
Figure 1g
Monocytes [x103/ml]
	responsive GvHD (n=10)	SR-GvHD (n=9)
	0.135297	0.0457634
	0.117855	0.29171
	0.32936	0.141004
	0.165149	0.142398
	0.0478278	0.357394
	0.229028	0.224549
	0.302564	0.170563
	0.317612	0.963424
	0.294415	0.0267468
	0.158444
unpaired t-test - p-value: 0.8

## Sheet: Fig 1h
Figure 1h
Monocytes of CD45+ cells [%]
	responsive GvHD (n=10)	SR-GvHD (n=9)
	2.582	1.62281
	2.43	8.08062
	3.58	2.114
	4.098	1.758
	0.918	6.194
	3.694	1.968
	4.662	2.886
	3.002	5.152
	3.708	1.438
	3.188
in percent
unpaired t-test - p-value: 0.6

## Sheet: Fig 1i
Figure 1i
Lymphocytes [x103/ml]
	responsive GvHD (n=10)	SR-GvHD (n=9)
	0.634774	0.226151
	0.065184	0.389327
	1.16509	0.255461
	0.623925	0.220158
	0.251851	0.251572
	0.917848	0.280914
	1.00128	0.20425
	0.835608	0.705364
	0.559452	0.142922
	0.593319
unpaired t-test - p-value: 0.02

## Sheet: Fig 1j
Figure 1j
Lymphocytes of CD45+ cells [%]
	responsive GvHD (n=10)	SR-GvHD (n=9)
	12.114	8.01954
	1.344	10.7847
	12.664	3.83
	15.482	2.718
	4.834	4.36
	14.804	2.462
	15.428	3.456
	7.898	3.772
	7.046	7.684
	11.938
in percent
unpaired t-test - p-value: 0.02

## Sheet: Fig 1k
Figure 1k
Leukocytes [x103]
	responsive GvHD (n=10)	SR-GvHD (n=9)
	5.24	2.82
	4.85	3.61
	9.2	6.67
	4.03	8.1
	5.21	5.77
	6.2	11.41
	6.49	5.91
	10.58	18.7
	7.94	1.86
	4.97
unpaired t-test - p-value: 0.9

## Sheet: Fig 1l
Figure 1l
MPO+ of all cells [%]
	responsive GvHD (n=7)	SR-GvHD (n=12)
	4.54622	0.406204
	16.9545	10.9115
	2.96869	15.4395
	1.00886	3.73786
	1.50586	12.4265
	2.05741	24.9204
	3.07217	21.9724
		36.3896
		15.3411
		12.4372
		30.4031
		14.884
in percent
unpaired t-test - p-value: 0.01

## Sheet: Fig 2b
Figure 2b
ROCK1/2 Expression in PBMCs
	syn HCT (n=10)	allo HCT. (n=7)
	0.708447	2.7248
	0.942779	1.17893
	0.919164	1.48411
	1.03361	0.93188
	1.15895	0.933697
	0.950045	2.08901
	1.14805	1.099
	1.19528
	1.09173
	0.851953
fold change of MFI
unpaired t-test - p-value: 0.04

[truncated: 65 more sheets: Fig 2d, Fig 2f, Fig 2h,  Fig 3a, Fig 3b, Fig 3c, Fig 3d, Fig 3e, Fig 3h, Fig 3j, Fig 4a, Fig 4c, Fig 4d, Fig 4e, Fig 4f, Fig 4g, Fig 4h, Fig 4i, Fig 4k, Fig 4m …]
